# Supplementary material for: Thermoneutrality Inhibits Thermogenic Markers and Exacerbates Nonalcoholic Fatty Liver Disease in Mice
Source: Int J Mol Sci. 2024 Aug 3;25(15):8482. doi: 10.3390/ijms25158482 (PMC11312964; doi:10.3390/ijms25158482)
Supplement: Supplementary file 1 [file ijms-25-08482-s001.zip]

Archive with 2 entries (2 files):
- Table S1 SW (8-2-24).docx
- Table S2.docx
